# Supplementary material for: Structure/Function Studies on the Activation Motif of Two Non-Mammalian Mrap1 Orthologs, and Observations on the Phylogeny of Mrap1, Including a Novel Characterization of an Mrap1 from the Chondrostean Fish, Polyodon spathula
Source: Biomolecules. 2022 Nov 12;12(11):1681. doi: 10.3390/biom12111681 (PMC9688151; doi:10.3390/biom12111681)
Supplement: Supplementary file 1 [file biomolecules-12-01681-s001.zip]

Archive with 1 entries (1 files):
- biomolecules-2015407-supplementary.pdf
